# Supplementary material for: Preserving Life: How Retinoic Acid (RA) Enhances Cell Viability and Reduces Apoptosis in Cryopreserved Blastocyst Cells of Pudong Chickens
Source: Cells. 2025 Mar 28;14(7):504. doi: 10.3390/cells14070504 (PMC11988042; doi:10.3390/cells14070504)
Supplement: Supplementary file 1 [file cells-14-00504-s001.zip]

Archive with 1 entries (1 files):
- cells-3474315-supplementary.pdf
